# Supplementary material for: Efficacy of Combined Oral Isotretinoin and Desloratadine or Levocetirizine vs. Isotretinoin Monotherapy in Treating Acne Vulgaris: A Systematic Review and Meta-Analysis of Randomized Controlled Trials
Source: Biomedicines. 2025 Jul 30;13(8):1847. doi: 10.3390/biomedicines13081847 (PMC12383536; doi:10.3390/biomedicines13081847)
Supplement: Supplementary file 1 [file biomedicines-13-01847-s001.zip]

Archive with 1 entries (1 files):
- biomedicines-3760579-supplementary.pdf
